# Supplementary material for: Integrating Fly Ash-Controlled Surface Morphology and Candle Grease Coating: Access to Highly Hydrophobic Poly (L-lactic Acid) Composite for Anti-Icing Application
Source: Nanomaterials (Basel). 2023 Mar 30;13(7):1230. doi: 10.3390/nano13071230 (PMC10096872; doi:10.3390/nano13071230)
Supplement: Supplementary file 1 [file nanomaterials-13-01230-s001.zip]

Archive with 1 entries (1 files):
- nanomaterials-2283246-supplementary.pdf
